# Supplementary material for: Using Persistent Homology as a New Approach for Super-Resolution Localization Microscopy Data Analysis and Classification of γH2AX Foci/Clusters
Source: Int J Mol Sci. 2018 Aug 2;19(8):2263. doi: 10.3390/ijms19082263 (PMC6121565; doi:10.3390/ijms19082263)
Supplement: Supplementary file 1 [file ijms-19-02263-s001.zip]

Archive with 1 entries (1 files):
- ijms-318184-SI.pdf
